# Supplementary material for: Mto2 multisite phosphorylation inactivates non-spindle microtubule nucleation complexes during mitosis
Source: Nat Commun. 2015 Aug 5;6:7929. doi: 10.1038/ncomms8929 (PMC4918325; doi:10.1038/ncomms8929)
Supplement: Supplementary Data 1 — Mto2 phosphopeptides identified in MS analysis of Mto2-HTB purification. [file ncomms8929-s2.xls]

## Sheet: Mto2-HTB phosphopeptides
Relevant residues	Peptide Sequence	Probability	Mascot Score	Mascot Delta Score	PEP
S81, S83	075-DENPLYSPSWPSLADANVNSMK-96	DENPLYS(0.499)PS(0.499)WPSLADANVNSMK	86.72	0	9.3e-09
S81, S83	075-DENPLYSPSWPSLADANVNSMK-96	DENPLYS(0.239)PS(0.7)WPS(0.06)LADANVNSMK	65.46	4.7	7.3e-07
S81, S83	075-DENPLYSPSWPSLADANVNSMK-96	DENPLYS(0.649)PS(0.294)WPSLADANVNSMK	20.82	3.4	0.012
S149, S150	137-LNQVELQLSERPSSYLGYHNNLSPYR-162	LNQVELQLSERPS(0.427)S(0.543)YLGYHNNLSPYR	70.15	1.1	3.6e-07
S149, S150, S159, Y161	137-LNQVELQLSERPSSYLGYHNNLSPYR-162	LNQVELQLSERPS(0.41)S(0.49)Y(0.075)LGYHNNLS(0.75)PY(0.22)R	49.62	1	0.00011
S159	137-LNQVELQLSERPSSYLGYHNNLSPYR-162	LNQVELQLSERPSSYLGYHNNLS(0.969)PYR	57.72	15.5	8.9e-06
S173, T174	163-SPNSYPSLLPSTHSPHSPAPLSTMQTALMR-192	SPNSYPSLLPS(0.37)T(0.557)HS(0.066)PHSPAPLSTMQTALMR	61.35	1.8	1.8e-06
S173, T174, S176	163-SPNSYPSLLPSTHSPHSPAPLSTMQTALMR-192	SPNSYPSLLPS(0.268)T(0.268)HS(0.46)PHSPAPLSTMQTALMR	68.34	2.3	8.7e-07
S173, T174, S176	163-SPNSYPSLLPSTHSPHSPAPLSTMQTALMR-192	SPNSYPSLLPS(0.187)T(0.135)HS(0.581)PHSPAPLSTMQTALMR	54.18	5	8.3e-06
S173, S179	163-SPNSYPSLLPSTHSPHSPAPLSTMQTALMR-192	SPNSYPS(0.05)LLPS(0.281)T(0.082)HSPHS(0.456)PAPLSTMQTALMR	49.29	2.1	2.4e-05
S173, S179	163-SPNSYPSLLPSTHSPHSPAPLSTMQTALMR-192	SPNSYPSLLPS(0.11)THSPHS(0.562)PAPLSTMQTALMR	35.32	7.1	0.00049
S179	163-SPNSYPSLLPSTHSPHSPAPLSTMQTALMR-192	SPNSYPSLLPSTHSPHS(0.97)PAPLSTMQTALMR	80.39	19.8	3.7e-08
S179	163-SPNSYPSLLPSTHSPHSPAPLSTMQTALMR-192	SPNSYPSLLPS(0.098)THSPHS(0.609)PAPLS(0.072)T(0.072)MQT(0.056)ALMR	44.95	8	6.1e-05
S179, S184	163-SPNSYPSLLPSTHSPHSPAPLSTMQTALMR-192	SPNSYPSLLPS(0.064)T(0.064)HS(0.093)PHS(0.539)PAPLS(0.136)TMQTALMR	39.05	5.9	0.0004
S179, S184, T185	163-SPNSYPSLLPSTHSPHSPAPLSTMQTALMR-192	SPNSYPSLLPSTHS(0.10)PHS(0.416)PAPLS(0.118)T(0.212)MQTALMR	63.65	2.9	1.2e-06
S166, Y167, S169	163-SPNSYPSLLPSTHSPHSPAPLSTMQTALMR-192	SPNS(0.131)Y(0.181)PS(0.353)LLPS(0.081)T(0.081)HS(0.076)PHSPAPLSTMQTALMR	34.72	2.9	0.00055
S169, S173, T174, S176	163-SPNSYPSLLPSTHSPHSPAPLSTMQTALMR-192	SPNSYPS(0.116)LLPS(0.304)T(0.304)HS(0.162)PHSPAPLSTMQTALMR	31.51	0	0.0011
T264	263-HTPPLNYTSSVDSSPQR-279	HT(0.996)PPLNYTSSVDSSPQR	80.22	24.5	3.2e-08
T264, Y269, S275, S276	263-HTPPLNYTSSVDSSPQR-279	HT(0.412)PPLNY(0.567)TSSVDS(0.177)S(0.805)PQR	39.87	1.6	0.00051
T264, S271, S272	263-HTPPLNYTSSVDSSPQR-279	HT(0.18)PPLNYTS(0.19)S(0.58)VDSSPQR	28.31	4.8	0.0073
S271, S272	263-HTPPLNYTSSVDSSPQR-279	HTPPLNYTS(0.528)S(0.453)VDSSPQR	97.64	0.5	7e-10
Y269	263-HTPPLNYTSSVDSSPQR-279	HT(0.06)PPLNY(0.894)TSSVDSSPQR	69.14	11.6	7.4e-07
T270, S271, S272, S276	263-HTPPLNYTSSVDSSPQR-279	HTPPLNYT(0.324)S(0.324)S(0.324)VDSS(0.932)PQR	73.03	0	2.4e-07
S271, S272, S276	263-HTPPLNYTSSVDSSPQR-279	HTPPLNYTS(0.147)S(0.842)VDS(0.054)S(0.935)PQR	44.62	7.6	0.00017
S271, S272, S276	263-HTPPLNYTSSVDSSPQR-279	HTPPLNYTS(0.398)S(0.538)VDS(0.072)S(0.808)PQR	67.7	1.3	7.8e-07
S271, S272, S276	263-HTPPLNYTSSVDSSPQR-279	HTPPLNYTS(0.11)S(0.835)VDSS(0.899)PQR	57.89	8.6	7.8e-06
S271, S272, S275, S276	263-HTPPLNYTSSVDSSPQR-279	HTPPLN(0.062)YTS(0.385)S(0.488)VDS(0.197)S(0.8)PQR	56.31	1.3	1.1e-05
S275, S276	263-HTPPLNYTSSVDSSPQR-279	HTPPLNYTSSVDS(0.316)S(0.682)PQR	48.29	3.3	3.5e-05
S275, S276	263-HTPPLNYTSSVDSSPQR-279	HTPPLNYTSSVDS(0.49)S(0.49)PQR	89.68	0	4.2e-09
S282, S284, Y285, S289	280-MASDSYGRPSLHLNDPFPSVDLQSNELSHHNVR-312	MAS(0.38)DS(0.138)Y(0.326)GRPS(0.158)LHLNDPFPSVDLQSNELSHHNVR	30.37	0.8	0.0079
S282, S284, S289	280-MASDSYGRPSLHLNDPFPSVDLQSNELSHHNVR-312	MAS(0.13)DS(0.563)YGRPS(0.283)LHLNDPFPSVDLQSNELSHHNVR	47.38	3	6.4e-05
S282, S289	280-MASDSYGRPSLHLNDPFPSVDLQSNELSHHNVR-312	MAS(0.442)DS(0.059)Y(0.057)GRPS(0.442)LHLNDPFPSVDLQSNELSHHNVR	39.17	0	0.00095
T328, S330, T331	326-IHTHSTPPSQMYSAASHFR-344	IHT(0.265)HS(0.39)T(0.331)PPSQMYSAASHFR	38.59	0.7	0.001
T328, S330, T331	326-IHTHSTPPSQMYSAASHFR-344	IHT(0.19)HS(0.344)T(0.457)PPSQMYSAASHFR	55.8	1.2	5.9e-06
T328, S330	326-IHTHSTPPSQMYSAASHFR-344	IHT(0.178)HS(0.75)T(0.058)PPSQMYSAASHFR	35.7	6.2	0.00046
S330, T331	326-IHTHSTPPSQMYSAASHFR-344	IHTHS(0.437)T(0.437)PPS(0.067)QMYSAASHFR	32.8	0	0.0032
S330, T331	326-IHTHSTPPSQMYSAASHFR-344	IHTHS(0.468)T(0.468)PPSQMYSAASHFR	53.94	0	1.4e-05
S330, T331	326-IHTHSTPPSQMYSAASHFR-344	IHTHS(0.499)T(0.469)PPSQMYSAASHFR	51.33	0.2	2.5e-05
S330, T331	326-IHTHSTPPSQMYSAASHFR-344	IHT(0.068)HS(0.505)T(0.416)PPSQMYSAASHFR	46.52	0.8	0.00016
S330, T331	326-IHTHSTPPSQMYSAASHFR-344	IHT(0.072)HS(0.448)T(0.448)PPSQMYSAASHFR	41.12	0	0.00049
S330, T331, S334	326-IHTHSTPPSQMYSAASHFR-344	IHTHS(0.513)T(0.339)PPS(0.13)QMYSAASHFR	79.4	1.8	5.3e-08
S330, T331, S334	326-IHTHSTPPSQMYSAASHFR-344	IHTHS(0.483)T(0.352)PPS(0.162)QMYSAASHFR	79.02	1.4	8e-08
S330, T331, S334	326-IHTHSTPPSQMYSAASHFR-344	IHTHS(0.495)T(0.338)PPS(0.156)QMYSAASHFR	69.19	1.7	3.3e-07
T331, S334	326-IHTHSTPPSQMYSAASHFR-344	IHTHS(0.07)T(0.622)PPS(0.307)QMYSAASHFR	87.95	3.1	1.1e-08
T331, S334	326-IHTHSTPPSQMYSAASHFR-344	IHTHS(0.084)T(0.78)PPS(0.131)QMYSAASHFR	79.47	7.8	7.6e-08
S334	326-IHTHSTPPSQMYSAASHFR-344	IHTHSTPPS(0.84)QMY(0.061)SAASHFR	36.74	11.3	0.00058
S361, S362, S366	353-HVSNSTNKSSLHPSPTSLR-371	HVS(0.053)NSTNKS(0.749)S(0.905)LHPS(0.161)PTS(0.053)LR	44.29	6.7	9.3e-05
S362, S366	353-HVSNSTNKSSLHPSPTSLR-371	HVSNSTNKS(0.063)S(0.932)LHPS(0.892)PTSLR	35.77	11.5	0.00044
S362, S366	353-HVSNSTNKSSLHPSPTSLR-371	HVSNSTNKSS(0.942)LHPS(0.946)PTSLR	30.47	17.4	0.0023
S366	361-SSLHPSPTSLR-371	SSLHPS(0.927)PT(0.068)SLR	52.06	11.4	3.1e-05
S366	361-SSLHPSPTSLR-371	SSLHPS(0.872)PT(0.064)S(0.064)LR	51.79	11.4	3.3e-05
S366, T368, S369	361-SSLHPSPTSLR-371	SSLHPS(0.333)PT(0.333)S(0.333)LR	37.51	0	0.00083
Red indicates probabilities of interest.
Bold red indicates probabilities substantially higher than others in the same peptide
Blue highlight indicates diphosphopeptides
Green highlight indicates peptides shown in Supplementary Figure 3.
For diphosphopeptides, probabilities for individual residues were summarised.
