# Supplementary material for: Mto2 multisite phosphorylation inactivates non-spindle microtubule nucleation complexes during mitosis
Source: Nat Commun. 2015 Aug 5;6:7929. doi: 10.1038/ncomms8929 (PMC4918325; doi:10.1038/ncomms8929)
Supplement: Supplementary Data 2 — Mto2[17A] phosphopeptides identified in MS analysis of Mto2[17A]-GFP purification. [file ncomms8929-s3.xls]

## Sheet: Mto2(17A)-GFP phosphopeptides
Relevant residues	Peptide Sequence	Probability	Best MS/MS Score	Phospho (STY) Score Diffs	PEP	Run in which identified	M/I ratio
S2	002-SEHNYQSDREVAEDPFLNYEASANQLSSNSR-032	S(0.999)EHNYQS(0.001)DREVAEDPFLNYEASANQLSSNSR	188.49	S(29.13)EHNY(-122.13)QS(-29.13)DREVAEDPFLNY(-115.93)EAS(-135.82)ANQLS(-178.05)S(-179.97)NS(-185.35)R	1.20536e-24	0	*
S2, S8	002-SEHNYQSDREVAEDPFLNYEASANQLSSNSR-032	S(0.5)EHNYQS(0.5)DREVAEDPFLNYEASANQLSSNSR	83.198	S(0)EHNY(-34.86)QS(0)DREVAEDPFINY(-59.39)EAS(-72.36)ANQIS(-78.97)S(-79.46)NS(-79.46)R	0.48908	3	0.201
S2, S8	002-SEHNYQSDREVAEDPFLNYEASANQLSSNSR-032	S(0.5)EHNYQS(0.5)DREVAEDPFLNYEASANQLSSNSR	79.458	S(0)EHNY(-34.86)QS(0)DREVAEDPFINY(-59.39)EAS(-72.36)ANQIS(-78.97)S(-79.46)NS(-79.46)R	0.59298	3	NA
S23, S28, S29, S31	002-SEHNYQSDREVAEDPFLNYEASANQLSSNSRESAPR-037	SEHNYQS(0.001)DREVAEDPFLNY(0.085)EAS(0.223)ANQLS(0.223)S(0.223)NS(0.223)RES(0.019)APR	38.89	S(-33.58)EHNY(-27.01)QS(-23.7)DREVAEDPFLNY(-4.18)EAS(0)ANQLS(0)S(0)NS(0)RES(-10.63)APR	0.00769722	0	*
S97	097-SNNAIQEHK-105	S(1)NNAIQEHK	30.205	S(30.21)NNAIQEHK	0.0128131	1	NA
S97	097-SNNAIQEHK-105	S(1)NNAIQEHK	45.077	S(45.08)NNAIQEHK	0.00598585	2	**
S114	109-FVSEKSLEK-117	FVSEKS(1)LEK	118.77	FVS(-35.72)EKS(35.72)LEK	1.61306e-11	1	12.3
S114	109-FVSEKSLEK-117	FVS(0.002)EKS(0.998)LEK	109.72	FVS(-28.2)EKS(28.2)LEK	3.05572e-11	2	**
S114	109-FVSEKSLEKVSTADNNLVLQELENLR-134	FVS(0.031)EKS(0.969)LEKVSTADNNLVLQELENLR	140.55	FVS(-14.96)EKS(14.96)LEKVS(-38.52)T(-43.29)ADNNLVLQELENLR	2.484e-13	0	*
S114, S119, T120	109-FVSEKSLEKVSTADNNLVLQELENLR-134	FVS(0.061)EKS(0.313)LEKVS(0.313)T(0.313)ADNNLVLQELENLR	69.133	FVS(-7.07)EKS(0)LEKVS(0)T(0)ADNNLVLQELENLR	1.30437e-05	1	18.21
S114, S119, T120	109-FVSEKSLEKVSTADNNLVLQELENLR-134	FVS(0.006)EKS(0.273)LEKVS(0.36)T(0.36)ADNNLVLQEIENIR	107.83	FVS(-17.74)EKS(-1.2)IEKVS(0)T(0)ADNNIVIQEIENIR	1.7271e-10	3	NA
S119, T120	118-VSTADNNLVLQELENLRER-136	VS(0.545)T(0.455)ADNNLVLQELENLRER	87.932	VS(0.78)T(-0.78)ADNNLVLQELENLRER	2.30489e-07	2	**
S145, S149, S150, Y151	137-LNQVELQLSERPSSYLGYHNNLAPYR-162	LNQVELQLS(0.257)ERPS(0.257)S(0.257)Y(0.224)LGY(0.005)HNNLAPYR	85.35	LNQVELQLS(0)ERPS(0)S(0)Y(-0.59)LGY(-17.49)HNNLAPY(-76.06)R	2.9718e-06	0	*
S145, S149, S150	137-LNQVELQLSERPSSYLGYHNNLAPYR-162	LNQVELQLS(0.333)ERPS(0.333)S(0.333)YLGYHNNLAPYR	107.23	LNQVELQLS(0)ERPS(0)S(0)Y(-30.19LGY(-41.09)HNNLAPY(-76.46)R	0.00158226	3	0.639
S166, Y167, S169, S173, T174	163-SPNSYPSLLPSTHAPHAPAPLSTMQTALMR-192	S(0.058)PNS(0.493)Y(0.105)PS(0.111)LLPS(0.111)T(0.111)HAPHAPAPLS(0.007)T(0.003)MQT(0.001)ALMR	30.37	S(-9.26)PNS(6.48)Y(-6.73)PS(-6.48)LLPS(-6.48)T(-6.48)HAPHAPAPLS(-18.37)T(-21.6)MQT(-26.68)ALMR	0.0110294	0	*
S166	163-SPNSYPSLLPSTHAPHAPAPLSTMQTALMR-192	S(0.134)PNS(0.756)Y(0.006)PS(0.102)LLPS(0.002)T(0.002)HAPHAPAPLSTMQTALMR	78.588	S(-7.2)PNS(7.52)Y(-20.9)PS(-8.71)LLPS(-27)T(-27)HAPHAPAPLS(-52.63)T(-52.3)MQT(-67.46)ALMR	9.3107e-05	3	0.465
S166	163-SPNSYPSLLPSTHAPHAPAPLSTMQTALMR-192	S(0.17)PNS(0.739)Y(0.045)PS(0.045)LLPS(0.002)THAPHAPAPLSTMQTALMR	64.532	S(-6.39)PNS(6.39)Y(-12.2)PS(-12.2)LLPS(-25.99)T(-32.37)HAPHAPAPLS(-56.64)T(-56.64)MQT(-56.64)ALMR	0.00010069	3	0.519
S166	163-SPNSYPSLLPSTHAPHAPAPLSTMQTALMR-192	SPNS(1)YPSLLPSTHAPHAPAPLSTMQTALMR	147.55	S(-44.12)PNS(44.12)Y(-65.21)PS(-51.81)LLPS(-83.4)T(-83.4)HAPHAPAPLS(-131.34)T(-131.34)MQT(-131.34)ALMR	1.0114e-06	3	0.611
Y269, T270	263-HAPPLNYTASVDSAPQR-279	HAPPLNY(0.444)T(0.534)AS(0.021)VDSAPQR	70.529	HAPPLNY(-0.8)T(0.8)AS(-14)VDS(-40.4)APQR	6.76882e-17	0	*
Y269, T270, S272	263-HAPPLNYTASVDSAPQR-279	HAPPLNY(0.298)T(0.336)AS(0.336)VDS(0.031)APQR	31.614	HAPPLNY(-0.53)T(0)AS(0)VDS(-10.37)APQR	0.0125247	2	**
S307	280-MAADSYGRPSLHLNDPFPSVDLQSNELSHHNVR-312	MAADS(0.002)Y(0.002)GRPS(0.002)LHLNDPFPS(0.012)VDLQS(0.03)NELS(0.953)HHNVR	37.648	MAADS(-27.71)Y(-27.82)GRPS(-27.71)LHLNDPFPS(-18.86)VDLQS(-14.97)NELS(14.97)HHNVR	0.0125247	2	**
S307	288-PSLHLNDPFPSVDLQSNELSHHNVR-312	PS(0.001)LHLNDPFPS(0.132)VDLQS(0.132)NELS(0.734)HHNVR	32.373	PS(-26.92)LHLNDPFPS(-7.45)VDLQS(-7.45)NELS(7.45)HHNVR	0.00179692	1	NA
T328, S330	326-IHTHSAPPSQMYSAAAHFR-344	IHT(0.54)HS(0.459)APPS(0.001)QMYSAAAHFR	83.063	IHT(0.7)HS(-0.7)APPS(-26.85)QMY(-40.68)S(-49.76)AAAHFR	4.63034e-06	0	*
T328, S330	326-IHTHSAPPSQMYSAAAHFR-344	IHT(0.616)HS(0.383)APPSQMYSAAAHFR	121.44	IHT(2.06)HS(-2.06)APPS(-31.09)QMY(-69.26)S(-81.3)AAAHFR	0.0117674	1	2.73
S330	326-IHTHSAPPSQMYSAAAHFR-344	IHT(0.133)HS(0.867)APPSQMYSAAAHFR	142.43	IHT(-8.14)HS(8.14)APPS(-37.15)QMY(-83.45)S(-93.38)AAAHFR	0.0117674	1	2.48
S347, S350, S351	345-YRSDPSTR-352	Y(0.003)RS(0.416)DPS(0.291)T(0.291)R	46.001	Y(-22.05)RS(1.55)DPS(-1.55)T(-1.55)R	0.0339438	0	*
S355, S357, T358	353-HVSNSTNKSSLHPAPTSLR-371	HVS(0.257)NS(0.358)T(0.358)NKS(0.024)S(0.003)LHPAPTSLR	115.73	HVS(-1.44)NS(0)T(0)NKS(-11.78)S(-21.53)LHPAPT(-86.98)S(-94.56)LR	3.64755e-09	0	*
S355, S357, T358	353-HVSNSTNKSSLHPAPTSLR-371	HVS(0.564)NS(0.749)T(0.608)NKS(0.067)S(0.012)LHPAPTSLR	114.29	HVS(-1.13)NS(3.63)T(1.13)NKS(-9.13)S(-17.04)LHPAPT(-86.9)S(-92.09)LR	0.0125247	2	**
S357, T358, S361	353-HVSNSTNKSSLHPAPTSLR-371	HVS(0.006)NS(0.26)T(0.168)NKS(0.471)S(0.096)LHPAPTSLR	107.98	HVS(-18.98)NS(-2.59)T(-4.48)NKS(2.59)S(-6.92)LHPAPT(-74.19)S(-84.11)LR	0.0117674	1	4.45
T368, S369	361-SSLHPAPTSLRVAHPIIPQR-380	S(0.099)S(0.099)LHPAPT(0.401)S(0.401)LRVAHPIIPQR	26.477	S(-6.05)S(-6.05)LHPAPT(0)S(0)LRVAHPIIPQR	0.81269	3	1.34
S382, S385, S387	372-VAHPIIPQRASPASQSFPSLQDAPAPR-398	VAHPIIPQRAS(0.442)PAS(0.442)QS(0.115)FPS(0.001)LQDAPAPR	73.546	VAHPIIPQRAS(0)PAS(0)QS(-5.83)FPS(-28.11)LQDAPAPR	0.000198225	0	*
S382	372-VAHPIIPQRASPASQSFPSLQDAPAPR-398	VAHPIIPQRAS(0.974)PAS(0.012)QS(0.012)FPS(0.003)LQDAPAPR	56.156	VAHPIIPQRAS(19.26)PAS(-19.26)QS(-19.26)FPS(-25.85)LQDAPAPR	0.005647	3	4.17
S382	381-ASPASQSFPSLQDAPAPR-398	AS(0.026)PAS(0.947)QS(0.026)FPSLQDAPAPR	114.63	AS(-15.57)PAS(15.57)QS(-15.57)FPS(-39.85)LQDAPAPR	4.85985e-09	0	*
S382	381-ASPASQSFPSLQDAPAPR-398	AS(0.974)PAS(0.026)QSFPSLQDAPAPR	140.97	AS(15.69)PAS(-15.69)QS(-58.61)FPS(-101.68)LQDAPAPR	1.05931e-11	2	**
S382	381-ASPASQSFPSLQDAPAPR-398	AS(0.988)PAS(0.012)QSFPSLQDAPAPR	147.56	AS(19.3)PAS(-19.3)QS(-56.09)FPS(-96.08)LQDAPAPR	0.00078599	3	0.896
S382, S385	381-ASPASQSFPSLQDAPAPR-398	AS(0.015)PAS(0.444)QS(0.444)FPS(0.098)LQDAPAPR	75.911	AS(-14.65)PAS(0)QS(0)FPS(-6.58)LQDAPAPR	0.000149377	0	*
S385	381-ASPASQSFPSLQDAPAPR-398	ASPAS(0.999)QS(0.001)FPSLQDAPAPR	136.35	AS(-53.87)PAS(28.78)QS(-28.78)FPS(-49.19)LQDAPAPR	1.5513e-05	3	0.432
S385, S387	381-ASPASQSFPSLQDAPAPR-398	AS(0.016)PAS(0.492)QS(0.492)FPSLQDAPAPR	80.609	AS(-14.89)PAS(0)QS(0)FPS(-32.8)LQDAPAPR	0.0125247	2	**
S387	381-ASPASQSFPSLQDAPAPR-398	ASPAS(0.003)QS(0.997)FPSLQDAPAPR	133.16	AS(-74.49)PAS(-25.59)QS(25.59)FPS(-36.68)IQDAPAPR	0.0014497	3	0.173
Red indicates probabilities of interest.
Bold red indicates probabilities substantially higher than others in the same peptide
Blue highlight indicates diphosphopeptides
NA - not assigned
* - run 0 was a conventional MS run using only mitotic sample of Mto2[17A]-GFP
** - in run 2, due to technical issues, no quantification data was available
Green highlight indicates peptides shown in Supplementary Figure 3.
