# Supplementary material for: Mto2 multisite phosphorylation inactivates non-spindle microtubule nucleation complexes during mitosis
Source: Nat Commun. 2015 Aug 5;6:7929. doi: 10.1038/ncomms8929 (PMC4918325; doi:10.1038/ncomms8929)
Supplement: Supplementary Data 3 — Mto2 nonphosphopeptides identified in MS analysis of Mto2[17A]-GFP purification. [file ncomms8929-s4.xls]

## Sheet: Mto2(17A)-GFP nonphosphopeptide
Peptide Sequence	Best MS/MS Score	PEP	(Modification)
002-SEHNYQSDREVAEDPFLNYEASANQLSSNSR-032	267.43	1.16e-16	Acetyl (Protein N-term)
002-SEHNYQSDREVAEDPFLNYEASANQLSSNSR-032	224.39	3.44e-12	Acetyl (Protein N-term)
011-EVAEDPFLNYEASANQLSSNSR-032	234.48	1.61e-11	Unmodified
011-EVAEDPFLNYEASANQLSSNSR-032	212.76	1.75e-14	Unmodified
047-SASLMTEPIEDSMYSDNNYLDNGVSFTK-074	143.31	6.76e-06	Unmodified
047-SASLMTEPIEDSMYSDNNYLDNGVSFTK-074	115.55	0.0045333	Oxidation (M)
047-SASLMTEPIEDSMYSDNNYLDNGVSFTK-074	350.35	6.5e-45	Oxidation (M)
047-SASLMTEPIEDSMYSDNNYLDNGVSFTK-074	105.79	0.0066818	Oxidation (M)
047-SASLMTEPIEDSMYSDNNYLDNGVSFTK-074	193.4	5.46e-10	2 Oxidation (M)
047-SASLMTEPIEDSMYSDNNYLDNGVSFTK-074	205.02	8.76e-11	2 Oxidation (M)
075-DENPLYAPSWPSLADANVNSMK-096	142.88	2.48e-05	Unmodified
075-DENPLYAPSWPSLADANVNSMK-096	199.12	5.43e-08	Unmodified
075-DENPLYAPSWPSLADANVNSMK-096	167.63	7.87e-07	Oxidation (M)
075-DENPLYAPSWPSLADANVNSMK-096	161.51	1.62e-05	Unmodified
097-SNNAIQEHK-105	27.115	0.33869	Unmodified
109-FVSEKSLEK-117	73.931	0.8497	Unmodified
118-VSTADNNLVLQELENLR-134	166.64	4.31e-07	Unmodified
118-VSTADNNLVLQELENLRER-136	69.594	0.11711	Unmodified
118-VSTADNNLVLQELENLRER-136	253.73	3.74e-16	Unmodified
118-VSTADNNLVLQELENLRER-136	76.151	0.070663	Unmodified
118-VSTADNNLVLQELENLRER-136	26.808	0.3557	Unmodified
118-VSTADNNLVLQELENLRER-136	57.52	0.20266	Unmodified
118-VSTADNNLVLQELENLRER-136	76.151	0.070663	Unmodified
118-VSTADNNLVLQELENLRER-136	57.52	0.20266	Unmodified
118-VSTADNNLVLQELENLRER-136	59.261	0.14141	Unmodified
135-ERLNQVELQLSERPSSYLGYHNNLAPYR-162	192.18	1.25e-08	Unmodified
135-ERLNQVELQLSERPSSYLGYHNNLAPYR-162	58.418	0.00088455	Unmodified
135-ERLNQVELQLSERPSSYLGYHNNLAPYR-162	184.3	1.89e-08	Unmodified
137-LNQVELQLSERPSSYLGYHNNLAPYR-162	125.09	0.0058992	Unmodified
137-LNQVELQLSERPSSYLGYHNNLAPYR-162	187.19	4.51e-08	Unmodified
137-LNQVELQLSERPSSYLGYHNNLAPYR-162	347.26	5.26e-29	Unmodified
137-LNQVELQLSERPSSYLGYHNNLAPYR-162	222.93	1.33e-11	Unmodified
137-LNQVELQLSERPSSYLGYHNNLAPYR-162	172.91	7.68e-08	Unmodified
137-LNQVELQLSERPSSYLGYHNNLAPYR-162	130.87	0.0028198	Unmodified
137-LNQVELQLSERPSSYLGYHNNLAPYR-162	186.3	4.71e-08	Unmodified
137-LNQVELQLSERPSSYLGYHNNLAPYR-162	123.53	0.0067304	Unmodified
137-LNQVELQLSERPSSYLGYHNNLAPYR-162	112.54	0.01259	Unmodified
137-LNQVELQLSERPSSYLGYHNNLAPYR-162	131.65	3.05e-05	Unmodified
137-LNQVELQLSERPSSYLGYHNNLAPYR-162	103.95	0.0006298	Unmodified
137-LNQVELQLSERPSSYLGYHNNLAPYR-162	142.31	2.07e-05	Unmodified
163-SPNSYPSLLPSTHAPHAPAPLSTMQTALMR-192	146.2	1.09e-06	Oxidation (M)
163-SPNSYPSLLPSTHAPHAPAPLSTMQTALMR-192	310.37	1.53e-22	Unmodified
163-SPNSYPSLLPSTHAPHAPAPLSTMQTALMR-192	254.11	6.96e-17	Unmodified
163-SPNSYPSLLPSTHAPHAPAPLSTMQTALMR-192	124.45	2.36e-06	Oxidation (M)
163-SPNSYPSLLPSTHAPHAPAPLSTMQTALMR-192	128.4	2.13e-06	Oxidation (M)
163-SPNSYPSLLPSTHAPHAPAPLSTMQTALMR-192	231.68	7.87e-12	2 Oxidation (M)
163-SPNSYPSLLPSTHAPHAPAPLSTMQTALMR-192	205	2.28e-09	2 Oxidation (M)
163-SPNSYPSLLPSTHAPHAPAPLSTMQTALMR-192	245.86	7.18e-13	Oxidation (M)
163-SPNSYPSLLPSTHAPHAPAPLSTMQTALMR-192	253.29	2.16e-16	Oxidation (M)
163-SPNSYPSLLPSTHAPHAPAPLSTMQTALMR-192	90.974	0.26303	2 Oxidation (M)
163-SPNSYPSLLPSTHAPHAPAPLSTMQTALMR-192	105.79	1.47e-05	Oxidation (M)
195-TYHPSPIILKPVEQAVNHAITLVNTAPSSVVDALCR-230	242.27	1.86e-14	Unmodified
195-TYHPSPIILKPVEQAVNHAITLVNTAPSSVVDALCR-230	176.12	1.32e-10	Unmodified
195-TYHPSPIILKPVEQAVNHAITLVNTAPSSVVDALCR-230	271.78	2.48e-18	Unmodified
195-TYHPSPIILKPVEQAVNHAITLVNTAPSSVVDALCR-230	146.67	1.19e-08	Unmodified
195-TYHPSPIILKPVEQAVNHAITLVNTAPSSVVDALCR-230	139.3	2.18e-13	Unmodified
195-TYHPSPIILKPVEQAVNHAITLVNTAPSSVVDALCR-230	50.261	4.47e-07	Unmodified
195-TYHPSPIILKPVEQAVNHAITLVNTAPSSVVDALCR-230	176.84	1.29e-10	Unmodified
195-TYHPSPIILKPVEQAVNHAITLVNTAPSSVVDALCR-230	225.78	2.44e-14	Unmodified
195-TYHPSPIILKPVEQAVNHAITLVNTAPSSVVDALCR-230	219.24	7.14e-14	Unmodified
195-TYHPSPIILKPVEQAVNHAITLVNTAPSSVVDALCR-230	238.37	2.75e-14	Unmodified
195-TYHPSPIILKPVEQAVNHAITLVNTAPSSVVDALCR-230	207.76	9.78e-14	Unmodified
195-TYHPSPIILKPVEQAVNHAITLVNTAPSSVVDALCR-230	100.36	0.038668	Unmodified
195-TYHPSPIILKPVEQAVNHAITLVNTAPSSVVDALCR-230	186.98	8.65e-11	Unmodified
195-TYHPSPIILKPVEQAVNHAITLVNTAPSSVVDALCR-230	131.19	2.21e-08	Unmodified
195-TYHPSPIILKPVEQAVNHAITLVNTAPSSVVDALCR-230	43.438	4.62e-07	Unmodified
195-TYHPSPIILKPVEQAVNHAITLVNTAPSSVVDALCR-230	116.39	7.25e-08	Unmodified
195-TYHPSPIILKPVEQAVNHAITLVNTAPSSVVDALCR-230	383.59	2.53e-37	Unmodified
195-TYHPSPIILKPVEQAVNHAITLVNTAPSSVVDALCR-230	125.47	2.59e-08	Unmodified
195-TYHPSPIILKPVEQAVNHAITLVNTAPSSVVDALCR-230	108.56	1.38e-07	Unmodified
195-TYHPSPIILKPVEQAVNHAITLVNTAPSSVVDALCR-230	109.09	1.33e-07	Unmodified
195-TYHPSPIILKPVEQAVNHAITLVNTAPSSVVDALCR-230	190	7.37e-11	Unmodified
231-SLAELCLGLVQEAIDASILSQQESSNSLDLVR-263	417.41	2.12e-55	Unmodified
231-SLAELCLGLVQEAIDASILSQQESSNSLDLVR-263	77.322	0.00037687	Unmodified
231-SLAELCLGLVQEAIDASILSQQESSNSLDLVR-263	179.16	4.23e-09	Unmodified
231-SLAELCLGLVQEAIDASILSQQESSNSLDLVR-263	370.62	6.87e-30	Unmodified
231-SLAELCLGLVQEAIDASILSQQESSNSLDLVR-263	282.79	1.24e-17	Unmodified
231-SLAELCLGLVQEAIDASILSQQESSNSLDLVR-263	191.18	1.23e-09	Unmodified
231-SLAELCLGLVQEAIDASILSQQESSNSLDLVR-263	89.039	5.94e-06	Unmodified
231-SLAELCLGLVQEAIDASILSQQESSNSLDLVR-263	215.28	1.22e-12	Unmodified
263-HAPPLNYTASVDSAPQR-279	151.56	0.00019618	Unmodified
263-HAPPLNYTASVDSAPQR-279	82.55	0.086253	Unmodified
263-HAPPLNYTASVDSAPQR-279	179.39	2.96e-07	Unmodified
280-MAADSYGRPSLHLNDPFPSVDLQSNELSHHNVR-312	143.8	2e-07	Unmodified
280-MAADSYGRPSLHLNDPFPSVDLQSNELSHHNVR-312	205.32	1.23e-10	Unmodified
280-MAADSYGRPSLHLNDPFPSVDLQSNELSHHNVR-312	346.4	2.22e-29	Unmodified
280-MAADSYGRPSLHLNDPFPSVDLQSNELSHHNVR-312	257.07	3.29e-17	Unmodified
280-MAADSYGRPSLHLNDPFPSVDLQSNELSHHNVR-312	87.091	4.71e-06	Unmodified
280-MAADSYGRPSLHLNDPFPSVDLQSNELSHHNVR-312	126.36	1.11e-06	Oxidation (M)
280-MAADSYGRPSLHLNDPFPSVDLQSNELSHHNVR-312	187.38	3.48e-09	Oxidation (M)
280-MAADSYGRPSLHLNDPFPSVDLQSNELSHHNVR-312	122.68	1.22e-06	Oxidation (M)
280-MAADSYGRPSLHLNDPFPSVDLQSNELSHHNVR-312	215.26	2.81e-12	Oxidation (M)
280-MAADSYGRPSLHLNDPFPSVDLQSNELSHHNVR-312	260.7	8.99e-17	Oxidation (M)
313-TALFSDDSR-321	127.46	1.6365e-06	Unmodified
313-TALFSDDSRFHSK-325	53.967	0.09265	Unmodified
313-TALFSDDSRFHSK-325	64.55	0.94121	Unmodified
313-TALFSDDSRFHSK-325	65.395	0.8902	Unmodified
313-TALFSDDSRFHSK-325	83.314	0.072106	Unmodified
313-TALFSDDSRFHSK-325	96.103	0.048178	Unmodified
313-TALFSDDSRFHSK-325	167.3	1.2651e-07	Unmodified
326-IHTHSAPPSQMYSAAAHFR-344	71.685	0.56526	Oxidation (M)
326-IHTHSAPPSQMYSAAAHFR-344	200.71	8.62e-10	Unmodified
326-IHTHSAPPSQMYSAAAHFR-344	241.64	1.11e-11	Unmodified
326-IHTHSAPPSQMYSAAAHFR-344	197.88	1.17e-07	Unmodified
326-IHTHSAPPSQMYSAAAHFR-344	71.697	0.10222	Unmodified
326-IHTHSAPPSQMYSAAAHFR-344	96.163	0.2476	Unmodified
326-IHTHSAPPSQMYSAAAHFR-344	187.89	7.26e-07	Oxidation (M)
326-IHTHSAPPSQMYSAAAHFR-344	50.608	0.25162	Unmodified
326-IHTHSAPPSQMYSAAAHFR-344	76.151	0.47897	Oxidation (M)
326-IHTHSAPPSQMYSAAAHFR-344	57.52	0.20266	Unmodified
326-IHTHSAPPSQMYSAAAHFR-344	111.22	0.039867	Oxidation (M)
326-IHTHSAPPSQMYSAAAHFR-344	74.772	0.50561	Oxidation (M)
353-HVSNSTNKSSLHPAPTSLR-371	20.368	0.3557	Unmodified
381-ASPASQSFPSLQDAPAPR-398	124.5	0.0006084	Unmodified
